# Supplementary material for: Hydrogel-Shielded Ellagic Acid Nanoparticles Prolong Colonic Retention and Mitigate DSS-Induced Colitis via Reactive Oxygen Species Scavenging
Source: Foods. 2025 Jul 22;14(15):2559. doi: 10.3390/foods14152559 (PMC12346856; doi:10.3390/foods14152559)
Supplement: Supplementary file 1 [file foods-14-02559-s001.zip]

Archive with 1 entries (1 files):
- foods-3735765-supplementary.pdf
